# Supplementary material for: PtrVCS2 Regulates Drought Resistance by Changing Vessel Morphology and Stomatal Closure in Populus trichocarpa
Source: Int J Mol Sci. 2023 Feb 24;24(5):4458. doi: 10.3390/ijms24054458 (PMC10003473; doi:10.3390/ijms24054458)
Supplement: Supplementary file 1 [file ijms-24-04458-s001.zip]

Archive with 2 entries (2 files):
- ijms-2185697-Supplemental Dataset S1.xlsx
- ijms-2185697-Supplementary Tables and Figures.pdf
