# Supplementary material for: PtrVCS2 Regulates Drought Resistance by Changing Vessel Morphology and Stomatal Closure in Populus trichocarpa
Source: Int J Mol Sci. 2023 Feb 24;24(5):4458. doi: 10.3390/ijms24054458 (PMC10003473; doi:10.3390/ijms24054458)
Supplement: Supplementary file 1 [file ijms-24-04458-s001.zip › ijms-2185697-Supplemental Dataset S1.xlsx]

## Sheet: Dataset S1
Supplemental Dataset S1. RNA-seq for identification of differentially expressed genes under drought stress
P. trichocarpa V4.0 gene model name	Closest Arabidopsis homolog	Common name	Description	Average value of RPKM* for WT	Average value of RPKM* for OE-PtrVCS2	Log2 fold-change	Qvalue
Potri.015G076000	AT5G14740.2	CA2	carbonic anhydrase 2	2.196	280.946	3.63916	0.00164592
Potri.002G049500	AT3G51895.1	PtrSULTR3;1-1	sulfate transporter 3;1	1.9	71.773	3.43755	0.00164592
Potri.015G025200	AT2G34930.1	---	disease resistance family protein / LRR family protein	0	0.206	3.41389	0.00426665
Potri.001G065336	#N/A	#N/A	#N/A	0.093	11.63	3.35653	0.00528074
Potri.007G021300	AT3G11480.1	PtrBSMT1-1	S-adenosyl-L-methionine-dependent methyltransferases superfamily protein	0.316	18.45	3.34748	0.00524662
Potri.008G106400	AT3G01420.1	PADOX-1	Peroxidase superfamily protein	0.453	59.866	3.32834	0.00712456
Potri.001G376100	AT1G73165.1	CLE1	CLAVATA3/ESR-RELATED 1	0.29	36.916	3.27603	0.00886455
Potri.016G046500	AT1G24020.1	MLP423	MLP-like protein 423	0.113	4.933	3.27596	0.00528074
Potri.011G161100	AT1G30760.1	---	FAD-binding Berberine family protein	0.09	57.45	3.23932	0.0106737
Potri.012G108500	AT5G61890.1	---	Integrase-type DNA-binding superfamily protein	0.903	162.253	3.21018	0.0110493
Potri.007G118600	AT4G16740.1	TPS03	terpene synthase 03	0.743	48.536	3.19381	0.0105297
Potri.006G038300	#N/A	#N/A	#N/A	0.746	44.26	3.17175	0.0106737
Potri.001G107600	AT4G11650.1	OSM34	osmotin 34	1.47	43.223	3.16408	0.00632683
Potri.002G173900	AT1G22640.1	PtrMYB115	myb domain protein 3	0.136	5.96	3.12224	0.0110493
Potri.006G002301	#N/A	#N/A	#N/A	4.54	171.276	3.10253	0.0108962
Potri.006G172801	#N/A	#N/A	#N/A	0.276	19.403	3.09176	0.0156911
Potri.002G083700	AT3G26430.1	---	GDSL-like Lipase/Acylhydrolase superfamily protein	0.19	25.026	3.05881	0.0197039
Potri.002G231250	#N/A	#N/A	#N/A	0.276	7.343	3.05624	0.0101723
Potri.019G088600	AT5G09360.1	PtrLAC44	laccase 14	0.253	7.983	3.04889	0.0126213
Potri.006G022600	AT1G22400.1	UGT85A1	UDP-Glycosyltransferase superfamily protein	0.75	11.003	3.02032	0.0014471
Potri.008G179300	AT3G04120.1	GAPC1	glyceraldehyde-3-phosphate dehydrogenase C subunit 1	2.626	122.586	3.01488	0.019218
Potri.011G025966	#N/A	#N/A	#N/A	0.006	2.083	3.01106	0.0232839
Potri.001G288600	AT2G14610.1	PR1	pathogenesis-related gene 1	1.43	48.81	3.01035	0.0156911
Potri.008G213100	AT1G24020.1	MLP423	MLP-like protein 423	0.62	13.663	3.00019	0.00978171
Potri.001G388900	#N/A	#N/A	#N/A	3.973	97.31	2.99388	0.0116077
Potri.010G142800	AT4G16260.1	---	Glycosyl hydrolase superfamily protein	2.31	281.093	2.99255	0.0241755
Potri.005G183300	AT1G21550.1	---	Calcium-binding EF-hand family protein	0.14	2.773	2.94548	0.0102813
Potri.002G228400	AT1G62300.1	WRKY6	WRKY family transcription factor	0.153	5.606	2.93817	0.0232839
Potri.001G276400	AT5G12340.1	---	protein_coding	0.033	2.246	2.93619	0.0253113
Potri.017G083700	AT5G15240.1	---	Transmembrane amino acid transporter family protein	0.263	13.903	2.91189	0.0280165
Potri.008G212500	AT1G24020.1	MLP423	MLP-like protein 423	0.976	26.913	2.91066	0.021847
Potri.T011801	#N/A	#N/A	#N/A	8.093	269.576	2.90937	0.0242406
Potri.004G212000	AT5G60700.1	---	glycosyltransferase family protein 2	0.07	1.79	2.89277	0.021847
Potri.016G069500	AT3G11840.1	PUB24	plant U-box 24	0.006	1.096	2.88959	0.0310895
Potri.013G157200	AT4G39950.1	CYP79B2	cytochrome P450, family 79, subfamily B, polypeptide 2	0.013	3.556	2.88072	0.0333394
Potri.003G133700	AT1G64110.2	---	P-loop containing nucleoside triphosphate hydrolases superfamily protein	0	0.123	2.87897	0.0298085
Potri.002G163700	AT3G61510.1	ACS1	ACC synthase 1	0.436	38.093	2.8775	0.0324197
Potri.002G083800	AT3G26430.1	---	GDSL-like Lipase/Acylhydrolase superfamily protein	2.783	95.926	2.84833	0.0293435
Potri.014G113500	AT3G62150.1	PGP21	P-glycoprotein 21	0.3	9.113	2.84427	0.0292879
Potri.006G161538	#N/A	#N/A	#N/A	1.336	70.653	2.83512	0.034459
Potri.001G385600	AT1G53430.1	---	Leucine-rich repeat transmembrane protein kinase	0.186	4.503	2.83084	0.0280165
Potri.014G022900	AT3G16150.1	---	N-terminal nucleophile aminohydrolases (Ntn hydrolases) superfamily protein	0.343	6.973	2.81485	0.0232839
Potri.001G119300	AT1G62760.1	---	Plant invertase/pectin methylesterase inhibitor superfamily protein	0.07	1.813	2.80481	0.0292879
Potri.013G102700	AT1G76690.1	OPR2	12-oxophytodienoate reductase 2	3.513	114.866	2.80139	0.034459
Potri.011G051600	AT5G16820.1	HSFA1B	heat shock factor 3	0.046	8.04	2.78557	0.0413302
Potri.017G141400	AT5G40380.1	CRK42	cysteine-rich RLK (RECEPTOR-like protein kinase) 42	0.076	1.606	2.77708	0.0292879
Potri.014G046600	AT2G44840.1	ERF13	ethylene-responsive element binding factor 13	0.086	3.813	2.77684	0.0385642
Potri.007G103500	#N/A	#N/A	#N/A	0.17	4.936	2.77219	0.0366559
Potri.011G047300	#N/A	#N/A	#N/A	5.016	138.003	2.76632	0.0354158
Potri.001G388200	#N/A	#N/A	#N/A	0.806	9.313	2.76185	0.0292879
Potri.015G123900	AT2G35110.1	PtrNAPP-4	transcription activators	0.033	1.056	2.75845	0.0385642
Potri.005G143900	AT4G37370.1	CYP81D8	cytochrome P450, family 81, subfamily D, polypeptide 8	0.156	4.26	2.74858	0.0369778
Potri.006G023151	#N/A	#N/A	#N/A	0.233	6.72	2.74562	0.0385642
Potri.001G147200	AT4G17030.1	EXPR	expansin-like B1	3.953	69.32	2.74201	0.026686
Potri.003G083200	AT4G17030.1	EXPR	expansin-like B1	42.426	1497.21	2.73199	0.0429102
Potri.018G138700	AT2G17220.1	---	Protein kinase superfamily protein	0.173	3.396	2.7309	0.0292879
Potri.019G088800	AT5G09360.1	PtrLAC45	laccase 14	0.643	17.67	2.7279	0.0393463
Potri.002G080900	AT3G19910.1	---	RING/U-box superfamily protein	0.1	3.453	2.72776	0.0421067
Potri.007G044500	AT5G67050.1	---	alpha/beta-Hydrolases superfamily protein	1.553	22.03	2.72165	0.0184774
Potri.006G101200	AT5G05600.1	---	2-oxoglutarate (2OG) and Fe(II)-dependent oxygenase superfamily protein	1.01	24.366	2.67968	0.043797
Potri.008G118400	AT1G68620.1	---	alpha/beta-Hydrolases superfamily protein	0.66	14.486	2.67104	0.0419411
Potri.007G010200	AT5G65380.1	---	MATE efflux family protein	0.156	3.093	2.65225	0.0412922
Potri.013G041600	AT3G04720.1	PtrPR4-3	pathogenesis-related 4	5.956	101.346	2.65095	0.0366559
Potri.001G387900	#N/A	#N/A	#N/A	0.36	6.883	2.64945	0.0408172
Potri.013G100800	AT4G24340.1	---	Phosphorylase superfamily protein	0.246	2.71	2.64228	0.0171236
Potri.019G020800	AT3G28520.1	---	P-loop containing nucleoside triphosphate hydrolases superfamily protein	0.116	2.013	2.62262	0.0458806
Potri.006G179300	AT2G18660.1	PtrPNP-A-2	plant natriuretic peptide A	16.06	213.793	2.62137	0.026686
Potri.011G068500	AT3G47570.1	---	Leucine-rich repeat protein kinase family protein	0.05	0.806	2.6206	0.0368036
Potri.013G125300	AT3G25180.1	CYP82G1	cytochrome P450, family 82, subfamily G, polypeptide 1	0.61	6.246	2.59265	0.0126213
Potri.001G411400	AT4G27290.1	---	S-locus lectin protein kinase family protein	0.166	2.296	2.57119	0.0385642
Potri.006G022300	AT1G22400.1	UGT85A1	UDP-Glycosyltransferase superfamily protein	0.33	3.75	2.57077	0.0287162
Potri.004G126600	AT3G28917.1	PtrVCS2	mini zinc finger 2	13.133	86.84	2.56344	3.22972e-19
Potri.002G237400	AT3G02060.1	---	DEAD/DEAH box helicase, putative	0.16	1.483	2.54716	0.0126213
Potri.001G112400	AT4G22950.1	GL19	AGAMOUS-like 19	0.286	2.633	2.54573	0.00900787
Potri.005G193600	#N/A	#N/A	#N/A	0.583	6.803	2.54317	0.0292879
Potri.014G092932	#N/A	#N/A	#N/A	0.353	3.2	2.53657	0.00808726
Potri.011G020900	AT1G05010.1	EFE	ethylene-forming enzyme	0.206	2.126	2.52805	0.0184774
Potri.009G112061	#N/A	#N/A	#N/A	0.086	1.086	2.5256	0.0385642
Potri.011G125651	#N/A	#N/A	#N/A	0.153	1.86	2.51478	0.0368036
Potri.001G258150	#N/A	#N/A	#N/A	0.126	1.17	2.50889	0.034217
Potri.017G106700	AT3G30530.1	bZIP42	basic leucine-zipper 42	0.626	5.896	2.49915	0.0150481
Potri.001G272000	AT2G26760.1	CYCB1;4	Cyclin B1;4	0.633	7.276	2.49308	0.0372705
Potri.001G418100	AT4G27290.1	---	S-locus lectin protein kinase family protein	0.123	1.31	2.49075	0.0336373
Potri.009G141700	AT3G12500.1	PtrPR3-3 (B-CHI)	basic chitinase	0.643	7.743	2.48999	0.0447252
Potri.001G095600	AT3G59140.1	MRP14	multidrug resistance-associated protein 14	0.803	7.623	2.45927	0.0248115
Potri.005G013600	AT4G10500.1	---	2-oxoglutarate (2OG) and Fe(II)-dependent oxygenase superfamily protein	0.82	6.86	2.41258	0.0140255
Potri.011G040800	AT5G45490.1	---	P-loop containing nucleoside triphosphate hydrolases superfamily protein	0.583	4.936	2.30897	0.0445415
Potri.007G111800	AT1G73260.1	KTI1	kunitz trypsin inhibitor 1	3.796	23.46	2.18976	0.0105297
Potri.003G210900	AT3G20790.1	---	NAD(P)-binding Rossmann-fold superfamily protein	7.763	39.11	2.07569	0.000548938
Potri.015G069600	AT3G48090.1	PtrEDS1-1	alpha/beta-Hydrolases superfamily protein	0.14	0.776	2.05544	0.0241755
Potri.007G092500	AT5G65020.1	ANNAT2	annexin 2	0.993	5.53	2.03115	0.0298085
Potri.005G102600	AT3G51480.1	GLR3.6	glutamate receptor 3.6	0.303	1.58	2.01282	0.0232839
Potri.011G043100	AT1G30420.1	MRP12	multidrug resistance-associated protein 12	0.646	3.173	1.95908	0.0261162
Potri.007G082300	AT1G34210.1	PtrSERK2-2	somatic embryogenesis receptor-like kinase 2	1.103	6.773	1.94529	0.038879
Potri.018G130300	AT1G80130.1	---	Tetratricopeptide repeat (TPR)-like superfamily protein	1.51	5.63	1.71922	0.00114207
Potri.005G072800	AT2G22420.1	---	Peroxidase superfamily protein	3.676	13.746	1.67	0.0386901
Potri.012G089900	AT3G48280.1	CYP71A25	cytochrome P450, family 71, subfamily A, polypeptide 25	4.826	17.7	1.65214	0.0194344
Potri.013G125800	AT2G43650.1	EMB2777	Sas10/U3 ribonucleoprotein (Utp) family protein	3.883	10.703	1.29842	0.0370729
Potri.015G003000	AT5G45140.1	NRPC2	nuclear RNA polymerase C2	3.79	9.38	1.242	0.0351591
Potri.016G031400	AT5G07050.1	---	nodulin MtN21 /EamA-like transporter family protein	2.363	6.226	1.24028	0.0366559
Potri.009G064800	AT1G12740.1	PtrCYP67A2-13	cytochrome P450, family 87, subfamily A, polypeptide 2	5.006	12.653	1.20638	0.0445415
Potri.018G124677	#N/A	#N/A	#N/A	2.946	6.756	1.05454	0.0292879
Potri.T124307	#N/A	#N/A	#N/A	5.133	11.1	1.01002	0.0246084
Potri.006G092000	AT2G37900.1	---	Major facilitator superfamily protein	135.593	69.053	-1.01474	0.0292879
Potri.001G177400	AT1G04250.1	PtrIAA17-1	AUX/IAA transcriptional regulator family protein	176.866	87.84	-1.05178	0.0384213
Potri.018G111900	AT3G16030.1	CES101	lectin protein kinase family protein	14.44	7.113	-1.05561	0.0184774
Potri.017G057800	AT1G04920.1	SPS3F	sucrose phosphate synthase 3F	1.063	0.506	-1.07582	0.0357254
Potri.004G103200	AT5G39050.1	---	HXXXD-type acyl-transferase family protein	11.23	5.34	-1.12172	0.00535358
Potri.019G061700	AT3G10870.1	MES17	methyl esterase 17	100.6	46.42	-1.14364	0.000825044
Potri.011G120800	AT4G27470.1	RMA3	RING membrane-anchor 3	24.296	11.263	-1.14582	0.0234982
Potri.007G030800	AT4G36790.1	---	Major facilitator superfamily protein	41.28	18.4	-1.17269	0.0280165
Potri.010G176200	AT2G21820.1	---	protein_coding	7.893	3.64	-1.17864	0.00528074
Potri.014G149400	AT5G48570.1	ROF2	FKBP-type peptidyl-prolyl cis-trans isomerase family protein	18.076	8.03	-1.19369	0.0242406
Potri.009G041700	AT1G07350.1	---	RNA-binding (RRM/RBD/RNP motifs) family protein	104.74	46.233	-1.19858	0.0387789
Potri.002G120100	AT2G23090.1	---	Uncharacterised protein family SERF	153.653	71.076	-1.20699	0.0229564
Potri.006G072800	AT4G29890.1	---	choline monooxygenase, putative (CMO-like)	8.083	3.646	-1.24199	0.0280165
Potri.019G049500	AT1G65060.1	4CL3	4-coumarate:CoA ligase 3	14.486	6.126	-1.24815	0.0190575
Potri.008G161100	AT5G43700.1	PtrIAA4-4	AUX/IAA transcriptional regulator family protein	24.906	10.29	-1.2731	0.0413302
Potri.016G003400	AT5G56000.1	Hsp81.4	HEAT SHOCK PROTEIN 81.4	58.643	23.46	-1.3209	0.0292879
Potri.014G056600	AT3G24100.1	---	Uncharacterised protein family SERF	12.936	5.056	-1.36073	0.0310895
Potri.013G162600	#N/A	#N/A	#N/A	33.43	12.953	-1.36742	0.0102813
Potri.005G032400	AT1G55020.1	LOX1	lipoxygenase 1	11.053	4.353	-1.37152	0.0234415
Potri.001G277600	AT1G07175.1	---	protein_coding	55.663	21.733	-1.37518	0.0373229
Potri.002G105300	AT3G56770.1	---	basic helix-loop-helix (bHLH) DNA-binding superfamily protein	14.27	5.476	-1.37771	0.0228098
Potri.016G094033	#N/A	#N/A	#N/A	19.41	7.51	-1.38523	0.0173918
Potri.017G039301	#N/A	#N/A	#N/A	1.186	0.446	-1.39285	0.0372705
Potri.009G159101	#N/A	#N/A	#N/A	16.683	6.163	-1.40595	0.0413302
Potri.004G146000	AT3G19000.1	---	2-oxoglutarate (2OG) and Fe(II)-dependent oxygenase superfamily protein	38.723	14.213	-1.40941	0.0386911
Potri.010G138700	AT1G69050.1	---	protein_coding	3.366	1.236	-1.42428	0.0470554
Potri.009G039200	AT1G07400.1	---	HSP20-like chaperones superfamily protein	46.43	17.71	-1.42834	1.71497e-05
Potri.014G140000	AT5G47920.1	---	protein_coding	36.78	13.52	-1.46076	0.00174828
Potri.014G118400	AT4G01970.1	STS	stachyose synthase	7.543	2.753	-1.4639	0.00151865
Potri.007G061781	#N/A	#N/A	#N/A	11.393	3.886	-1.5079	0.0336373
Potri.013G138201	#N/A	#N/A	#N/A	9.986	3.393	-1.56382	0.000236691
Potri.008G078000	AT5G16250.1	---	protein_coding	1.506	0.47	-1.60624	0.0384552
Potri.014G170800	AT4G12680.1	---	protein_coding	33.176	10.773	-1.61636	0.00633101
Potri.004G092800	AT2G01300.1	---	protein_coding	40.686	12.673	-1.62138	0.0336373
Potri.017G108300	AT5G38760.1	---	Late embryogenesis abundant protein (LEA) family protein	5.213	1.616	-1.65803	0.0292879
Potri.001G351200	AT5G62680.1	---	Major facilitator superfamily protein	14.023	4.366	-1.66186	0.00164592
Potri.003G167500	AT1G12060.1	BAG5	BCL-2-associated athanogene 5	5.026	1.343	-1.70813	0.00705863
Potri.002G112100	AT5G49630.1	AAP6	amino acid permease 6	5.18	1.496	-1.73367	0.0106737
Potri.017G036700	AT5G40390.1	PtrSIP1-6.1	Raffinose synthase family protein	24.783	7.083	-1.75859	0.00546539
Potri.010G200500	AT2G39730.1	RCA	rubisco activase	3.276	0.883	-1.76449	0.0288977
Potri.001G141801	#N/A	#N/A	#N/A	8.93	2.353	-1.77124	0.034459
Potri.009G143900	AT5G22470.1	---	NAD+ ADP-ribosyltransferases;NAD+ ADP-ribosyltransferases	1.23	0.33	-1.80421	0.0336373
Potri.019G121100	AT5G03170.1	PtrFLA11-12	FASCICLIN-like arabinogalactan-protein 11	360.1	88.343	-1.82356	0.042948
Potri.007G033400	AT2G23690.1	---	protein_coding	19.79	5.35	-1.83228	0.0029728
Potri.001G192600	AT1G52560.1	---	HSP20-like chaperones superfamily protein	13.943	3.543	-1.86111	0.0120302
Potri.007G135100	AT5G53980.1	HB52	homeobox protein 52	3.783	0.966	-1.8722	0.00842299
Potri.007G062242	#N/A	#N/A	#N/A	105.226	27.376	-1.9167	2.81402e-05
Potri.010G096400	AT1G60060.1	---	Serine/threonine-protein kinase WNK (With No Lysine)-related	17.633	4.26	-1.9354	0.00413512
Potri.004G187400	AT1G07400.1	---	HSP20-like chaperones superfamily protein	3.383	0.71	-2.04819	0.0184975
Potri.008G103700	#N/A	#N/A	#N/A	14.783	2.81	-2.05567	0.0408172
Potri.004G059700	#N/A	#N/A	#N/A	3.03	0.653	-2.06218	0.00633101
Potri.008G132700	AT1G70710.1	PtrGH9B1-1 (CEL1)	glycosyl hydrolase 9B1	8.56	1.816	-2.18211	4.42571e-06
Potri.001G028200	AT3G54400.1	---	Eukaryotic aspartyl protease family protein	55.476	8.506	-2.20003	0.0447252
Potri.010G230000	AT5G58330.3	---	lactate/malate dehydrogenase family protein	0.473	0.086	-2.20184	0.0105297
Potri.011G150100	AT4G10490.1	---	2-oxoglutarate (2OG) and Fe(II)-dependent oxygenase superfamily protein	25.696	4.846	-2.24633	0.0004863
Potri.012G071300	AT1G05160.1	KAO1	cytochrome P450, family 88, subfamily A, polypeptide 3	0.866	0.163	-2.25988	0.00523067
Potri.009G061100	AT3G08040.1	MAN1	MATE efflux family protein	20.81	3.48	-2.27852	0.00741213
Potri.005G259300	AT1G21050.1	---	Protein of unknown function, DUF617	1.173	0.17	-2.29453	0.0324197
Potri.019G081300	AT1G75240.1	HB33	homeobox protein 33	1.416	0.19	-2.2954	0.0445415
Potri.016G111900	AT3G54140.1	PTR1	peptide transporter 1	3.876	0.543	-2.3014	0.034459
Potri.001G419100	AT4G27100.1	---	Ypt/Rab-GAP domain of gyp1p superfamily protein	19.703	1.943	-2.30583	3.60691e-05
Potri.014G116800	AT2G47180.1	GolS1	galactinol synthase 1	13.926	1.59	-2.44543	0.0292879
Potri.002G256500	AT4G28650.1	---	Leucine-rich repeat transmembrane protein kinase family protein	1.123	0.156	-2.45854	0.00741213
Potri.018G103200	AT4G30820.1	---	cyclin-dependent kinase-activating kinase assembly factor-related / CDK-activating kinase assembly factor-related	1.613	0.163	-2.47264	0.0413302
Potri.016G121000	AT5G01300.1	---	PEBP (phosphatidylethanolamine-binding protein) family protein	0.526	0.05	-2.52992	0.0268609
Potri.003G179800	AT1G80660.1	HA9	H(+)-ATPase 9	0.286	0.03	-2.56217	0.0156911
Potri.001G464800	AT5G44440.1	---	FAD-binding Berberine family protein	0.42	0.033	-2.66589	0.0248115
Potri.019G073800	AT1G70170.1	MMP	matrix metalloproteinase	2.826	0.283	-2.75543	0.00558991
Potri.016G136000	AT5G01870.1	---	Bifunctional inhibitor/lipid-transfer protein/seed storage 2S albumin superfamily protein	1.823	0.07	-3.24941	0.00302019
*: RPKM means Reads Per Kilobase of transcript per Million mapped reads.
